# Supplementary material for: The Role of Extracellular-Vesicle-Derived miRNAs in Postoperative Organ Dysfunction in Neonates and Infants Undergoing Congenital Cardiac Surgery: An Exploratory Study
Source: Int J Mol Sci. 2025 Apr 18;26(8):3837. doi: 10.3390/ijms26083837 (PMC12028143; doi:10.3390/ijms26083837)
Supplement: Supplementary file 1 [file ijms-26-03837-s001.zip]

Archive with 1 entries (1 files):
- ijms-3486889-supplementary.pdf
